# Supplementary material for: The Roles of AGTRAP, ALKBH3, DIVERSIN, NEDD8 and RRM1 in Glioblastoma Pathophysiology and Prognosis
Source: Biomedicines. 2024 Apr 22;12(4):926. doi: 10.3390/biomedicines12040926 (PMC11048029; doi:10.3390/biomedicines12040926)
Supplement: Supplementary file 1 [file biomedicines-12-00926-s001.zip]

Archive with 1 entries (1 files):
- biomedicines-2949412-supplementary.pdf
